# Supplementary material for: Rab5 and Alsin regulate stress-activated cytoprotective signaling on mitochondria
Source: eLife. 2018 Feb 22;7:e32282. doi: 10.7554/eLife.32282 (PMC5847334; doi:10.7554/eLife.32282)
Supplement: Figure 1—source data 1. [file elife-32282-fig1-data1.csv]

## Sheet: Sheet1
Colocalization Analysis						Total Intensity
	Mean	SEM	# cells				Mean	SEM	# cells
Mito:Tfn-488 (10 min)	0.317516	0.0242309	50			Tfn-488 (10 min)	7.06892e+07	1.20133e+07	50
Mito:Tfn-488 (60 min)	0.298643	0.0296804	50			Tfn-488 (60 min)	7.67162e+07	2.83428e+06	50
Mito:Tfn-488 (60 min, H2O2)	0.44029	0.0404144	50			Tfn-488 (60 min, H2O2)	1.57217e+08	2.51737e+07	50
Mito:EGF-488 (10 min)	0.04628	0.0135792	50			EGF-488 (10 min)	8.22948e+07	1.06787e+07	50
Mito:EGF-488 (60 min)	0.0629857	0.0065949	50			EGF-488 (60 min)	6.07559e+07	1.22337e+07	50
Mito:EGF-488 (60 min w/ H2O2 @10 min)	0.099682	0.00575352	50			EGF-488 (60 min w/ H2O2 @10 min)	2.48089e+08	2.26455e+07	50
