# Supplementary material for: Rab5 and Alsin regulate stress-activated cytoprotective signaling on mitochondria
Source: eLife. 2018 Feb 22;7:e32282. doi: 10.7554/eLife.32282 (PMC5847334; doi:10.7554/eLife.32282)
Supplement: Figure 2—source data 1. [file elife-32282-fig2-data1.csv]

	Untreated	Untreated	Untreated	Laser-induced	Laser-induced	Laser-induced
Mito:Rab5	0.214065511	0.115606936	0.188824663	0.740614334	0.634199134	0.646551724
