# Supplementary material for: Rab5 and Alsin regulate stress-activated cytoprotective signaling on mitochondria
Source: eLife. 2018 Feb 22;7:e32282. doi: 10.7554/eLife.32282 (PMC5847334; doi:10.7554/eLife.32282)
Supplement: Figure 2—source data 2. [file elife-32282-fig2-data2.csv]

GFP-Rab5 Kinetics
Time hh:mm:ss	Fluorescent intensity
0:00:00	1.576527141
0:00:30	1.578778815
0:01:00	1.577219257
0:01:30	1.577405728
0:02:00	1.553655978
0:02:30	1.551524872
0:03:00	1.549534816
0:03:30	1.547490483
0:04:00	1.55370318
0:04:30	1.563232747
0:05:00	1.582866341
0:05:30	1.579571662
0:06:00	1.566388275
0:06:30	1.596789729
0:07:00	1.575880424
0:07:30	1.704172578
0:08:00	1.696896239
0:08:30	1.697393213
0:09:00	1.668189234
0:09:30	1.725229921
0:10:00	1.705764933
0:10:30	1.729174485
0:11:00	1.751331764
0:11:30	1.748461192
0:12:00	1.793464755
0:12:30	1.817305579
0:13:00	1.816456784
0:13:30	1.825807222
0:14:00	1.834094921
0:14:30	1.807358153
0:15:00	1.829849608
0:15:30	1.832647774
0:16:00	1.878347521
0:16:30	1.915643046
0:17:00	1.936174097
0:17:30	1.914392243
0:18:00	1.873001114
0:18:30	1.908764206
0:19:00	1.904350228
0:19:30	1.851532799
0:20:00	1.877979894
0:20:30	1.892311836
0:21:00	1.893954872
0:21:30	1.904167832
0:22:00	1.931891483
0:22:30	1.991300526
0:23:00	1.917292042
0:23:30	1.945044482
0:24:00	1.943258802
0:24:30	1.916507747
0:25:00	1.912963451
0:25:30	1.895099701
0:26:00	1.896649856
0:26:30	1.8779156
0:27:00	1.886249283
0:27:30	1.88200441
0:28:00	1.883511761
0:28:30	1.89862435
0:29:00	1.901047948
0:29:30	1.918499115
0:30:00	1.900804065
