# Supplementary material for: Rab5 and Alsin regulate stress-activated cytoprotective signaling on mitochondria
Source: eLife. 2018 Feb 22;7:e32282. doi: 10.7554/eLife.32282 (PMC5847334; doi:10.7554/eLife.32282)
Supplement: Figure 4—source data 1. [file elife-32282-fig4-data1.csv]

	Untreated	Untreated	Untreated	Laser-induced	Laser-induced	Laser-induced
Mito:Rab5	0.154065751	0.115653436	0.198874663	0.760414354	0.704193634	0.796351724
Mito:LC3	0.121385271	0.173303162	0.141308466	0.29010473	0.25506789	0.225073433
Mito:Lamp1	0.108191654	0.132141575	0.111191637	0.245085324	0.199447525	0.210004123
Mito:Parkin	0.230293663	0.190233561	0.200191123	0.152526853	0.2001896	0.196460552
Mito:Bax	0.190298964	0.23133386	0.180145133	0.35890477	0.31106712	0.325099411
