# Supplementary material for: Rab5 and Alsin regulate stress-activated cytoprotective signaling on mitochondria
Source: eLife. 2018 Feb 22;7:e32282. doi: 10.7554/eLife.32282 (PMC5847334; doi:10.7554/eLife.32282)
Supplement: Figure 4—figure supplement 3—source data 1. [file elife-32282-fig4-figsupp3-data1.csv]

## Sheet: Sheet1
Fluorescence fold change
	Ctrl	Ctrl	Ctrl	CCCP	CCCP	CCCP
Ctrl	1	1	1	1.21677	1.34579	1.28588
Colocalization Analysis
	Ctrl	Ctrl	Ctrl	CCCP	CCCP	CCCP
Mito:Bax	0.168791	0.217135	0.152318	0.340022	0.35011	0.410011
