# Supplementary material for: Rab5 and Alsin regulate stress-activated cytoprotective signaling on mitochondria
Source: eLife. 2018 Feb 22;7:e32282. doi: 10.7554/eLife.32282 (PMC5847334; doi:10.7554/eLife.32282)
Supplement: Figure 5—source data 1. [file elife-32282-fig5-data1.csv]

	Untreated	Untreated	Untreated	CCCP	CCCP	CCCP
MitoRed:Rab5	0.219065511	0.245906939	0.183454111	0.152025573	0.115606936	0.239924687
	Untreated	Untreated	Untreated	H2O2	H2O2	H2O2
MitoRed:Rab5	0.18205551	0.1538096	0.206561111	0.92023586	0.8260625	0.7999262
