# Supplementary material for: Rab5 and Alsin regulate stress-activated cytoprotective signaling on mitochondria
Source: eLife. 2018 Feb 22;7:e32282. doi: 10.7554/eLife.32282 (PMC5847334; doi:10.7554/eLife.32282)
Supplement: Figure 5—source data 2. [file elife-32282-fig5-data2.csv]

## Sheet: Sheet1
Time (minutes)	Media only	Media only	Media only	Media only	Media only	H2O2 250 μM	H2O2 250 μM	H2O2 250 μM	H2O2 250 μM	H2O2 250 μM	CCCP 10 μM	CCCP 10 μM	CCCP 10 μM	CCCP 10 μM	CCCP 10 μM
1.30152	20.9863	15.2378	24.1942	20.8662	-2.96159	20.476	16.295	15.9592	5.19177	15.3992	15.3232	18.7154	17.9467	15.4752	11.1859
6.82066	19.6094	10.6534	22.2394	22.2233	-14.5725	20.5973	16.314	18.4768	21.6342	10.8405	8.77817	13.7913	10.4521	7.06459	7.2115
12.344	22.8393	9.08839	15.9979	21.5128	-6.97966	20.5809	11.0717	17.04	19.6926	22.234	9.35884	14.0709	11.6996	8.18686	7.74992
17.8593	16.7601	11.6962	14.3766	19.9792	-9.56302	5.16871	12.859	14.9446	18.1096	2.04569	17.8805	26.5022	25.4616	21.2338	18.1843
23.4852	18.2213	11.3209	14.3766	19.9792	-9.56302	-3.7256	-5.24397	-5.48809	-2.96061	-2.68147	40.9589	39.0904	30.8516	37.3393	35.992
28.9897	20.5781	11.1817	13.9124	19.2417	-2.13775	17.3608	0.163756	0.37208	0.982588	0.762959	35.9589	39.0904	30.8516	27.3393	31.992
34.5049	19.3452	11.2244	15.6116	18.9331	-1.47047	23.807	5.88844	-0.377485	5.04625	6.39724	28.2271	28.9567	25.0888	19.1119	28.4092
40.0148	18.33	10.3565	16.0942	20.0616	-13.0545	26.3015	8.22923	1.81891	8.99493	10.192	28.227	29.0646	24.7671	19.786	28.0351
45.5315	18.2493	10.2613	15.7577	20.8233	-11.6956	28.573	10.9018	4.30541	12.8251	12.8819	26.3912	27.8598	22.0786	16.0758	26.7447
51.0587	17.245	9.45923	15.9996	21.9626	-9.53013	29.0247	10.3591	5.65912	13.7507	14.5647	26.1699	28.1498	22.9139	14.9655	27.456
56.5746	17.2595	9.13201	15.4252	22.5951	-12.3126	29.7748	11.3265	8.60398	15.6457	17.1952	26.8815	27.8568	22.4513	15.6827	27.2248
62.102	16.2573	6.50719	13.8488	21.3605	-8.14809	29.3829	10.3218	8.37961	15.1615	16.2104	27.2576	27.7315	22.113	15.7526	25.0159
67.6385	16.0881	7.99634	14.9903	26.6673	-6.34876	30.7968	12.0185	8.79414	15.9753	17.9232	26.9329	27.8885	22.7909	15.2932	26.5989
73.2143	15.6298	6.10708	15.2258	26.7483	-6.3716	30.3152	11.7968	9.54526	16.4158	17.8093	27.6584	28.1459	23.6987	15.1248	25.3303
78.7392	15.5649	6.57504	15.2698	28.7901	-7.5418	31.4743	11.8926	10.3514	16.9346	18.4317	27.3478	27.8756	23.0621	16.2187	26.5878
84.2687	15.3286	6.65337	14.9532	25.8795	-7.62964	30.9375	11.8302	10.8687	17.4291	18.6121	26.9673	27.0627	23.104	14.2096	23.918
89.8013	14.9852	6.26043	13.6543	27.0386	-7.51976	30.564	12.4096	9.91285	17.0566	19.3369	27.8586	27.6578	27.9589	15.6638	25.0004
95.3315	14.9556	5.90234	14.5417	25.8205	-16.6317	31.7573	12.4354	11.1404	17.2842	20.1162	27.227	26.9973	25.5032	15.1153	24.5348
100.878	14.8248	6.80177	14.0284	21.7188	-11.5078	31.5777	12.082	11.4085	17.1754	19.7767	27.5965	26.2184	24.3853	15.6471	25.0156
