# Supplementary material for: Rab5 and Alsin regulate stress-activated cytoprotective signaling on mitochondria
Source: eLife. 2018 Feb 22;7:e32282. doi: 10.7554/eLife.32282 (PMC5847334; doi:10.7554/eLife.32282)
Supplement: Figure 6—source data 1. [file elife-32282-fig6-data1.csv]

## Sheet: Sheet1
Subcellular fractionation: M vs Cyto
	M: Rab5	M: Rab5	M: Rab5	Cyto: Rab5	Cyto: Rab5	Cyto: Rab5
Ctrl	1	1	1	1	1	1
H2O2 (1 hr)	0.910313	0.917647	0.874841	1.45455	1.32591	1.43599
H2O2 (2 hr)	1.08496	0.98717	0.94128	1.27914	1.22238	1.29402
