# Supplementary material for: Rab5 and Alsin regulate stress-activated cytoprotective signaling on mitochondria
Source: eLife. 2018 Feb 22;7:e32282. doi: 10.7554/eLife.32282 (PMC5847334; doi:10.7554/eLife.32282)
Supplement: Figure 6—source data 2. [file elife-32282-fig6-data2.csv]

## Sheet: Sheet1
Colocalization analysis
	Untreated	Untreated	Untreated	Laser-induced	Laser-induced	Laser-induced
Rab5:EEA1	0.52749	0.420722	0.54486	0.333315	0.315171	0.408539
