# Supplementary material for: Rab5 and Alsin regulate stress-activated cytoprotective signaling on mitochondria
Source: eLife. 2018 Feb 22;7:e32282. doi: 10.7554/eLife.32282 (PMC5847334; doi:10.7554/eLife.32282)
Supplement: Figure 6—source data 3. [file elife-32282-fig6-data3.csv]

## Sheet: Sheet1
Transferrin Uptake
	5 min	5 min
	Mean	SEM
Untreated	94300000	3.26256e+06
H2O2	8.68579e+06	987129
