# Supplementary material for: Rab5 and Alsin regulate stress-activated cytoprotective signaling on mitochondria
Source: eLife. 2018 Feb 22;7:e32282. doi: 10.7554/eLife.32282 (PMC5847334; doi:10.7554/eLife.32282)
Supplement: Figure 7—source data 1. [file elife-32282-fig7-data1.csv]

Cytochrome c release
	GFP	GFP	GFP	GFP-Rab5	GFP-Rab5	GFP-Rab5
1 hour	1.399007867	1.429005364	1.25637654	1.504133888	1.28543623	1.065686554
2 hour	1.41263717	1.865456855	2.123375436	1.251691136	1.58946547	1.0946547
3 hour	2.635666683	2.735636547	3.235694085	1.515558451	1.715534634	2.05198744
4 hour	3.914315779	4.314365788	4.732466543	3.202831087	2.54352687	2.924331062
