# Supplementary material for: Rab5 and Alsin regulate stress-activated cytoprotective signaling on mitochondria
Source: eLife. 2018 Feb 22;7:e32282. doi: 10.7554/eLife.32282 (PMC5847334; doi:10.7554/eLife.32282)
Supplement: Figure 8—source data 1. [file elife-32282-fig8-data1.csv]

## Sheet: Sheet1
Colocalization Analysis
	TOM20:GFP-Rab5	TOM20:GFP-Rab5	TOM20:GFP-Rab5
0 hr	0.203035	0.156936	0.18777
6 hr	0.671399	0.715463	0.742278
12 hr	0.736985	0.592142	0.644231
24 hr	0.560321	0.500014	0.491119
Rescued @ 12 hr 24 hr	0.219481	0.267829	0.171324
