# Supplementary material for: Rab5 and Alsin regulate stress-activated cytoprotective signaling on mitochondria
Source: eLife. 2018 Feb 22;7:e32282. doi: 10.7554/eLife.32282 (PMC5847334; doi:10.7554/eLife.32282)
Supplement: Figure 9—source data 1. [file elife-32282-fig9-data1.csv]

Colocalization analysis
	Untreated	Untreated	Untreated	Laser-induced	Laser-induced	Laser-induced
Mito:Rab5	0.214065511	0.115606936	0.188824663	0.740614334	0.634199134	0.646551724
Mito:ZFYVE20	0.121387283	0.057803468	0.144508671	0.580204778	0.493506494	0.385589354
Mito:EEA1	0.108191654	0.13214165	0.094191653	0.075085324	0.069491525	0.082004556
Mito:APPL1	0.230293663	0.190233561	0.200191123	0.322525597	0.280182232	0.276450512
Mito:APPL2	0.019267823	0.192678227	0.231213873	0.163822526	0.134199134	0.315589354
