# Supplementary material for: Rab5 and Alsin regulate stress-activated cytoprotective signaling on mitochondria
Source: eLife. 2018 Feb 22;7:e32282. doi: 10.7554/eLife.32282 (PMC5847334; doi:10.7554/eLife.32282)
Supplement: Figure 10—figure supplement 2—source data 1. [file elife-32282-fig10-figsupp2-data1.csv]

## Sheet: Sheet1
% positive with fluorescent signals
	Exp 1	Exp 2	Exp 3	# cells
WT	1.056	4.54	0.25	50
WT+H2O2	91.66	83.33	81.25	50
ALS2+H2O2	21.42	27.77	20.34	50
Rab5+H2O2	31.25	25.1	35.71	50
