# Supplementary material for: Rab5 and Alsin regulate stress-activated cytoprotective signaling on mitochondria
Source: eLife. 2018 Feb 22;7:e32282. doi: 10.7554/eLife.32282 (PMC5847334; doi:10.7554/eLife.32282)
Supplement: Figure 11—source data 1. [file elife-32282-fig11-data1.csv]

Cytochrome c release
	WT	WT	WT	Alsin-/-	Alsin-/-	Alsin-/-
0	0.375607556	0.30560546	0.33000584	0.409245378	0.47929867	0.3748765
1 hour	0.354840407	0.44234867	0.8986745	1.240867866	1.44653	1.7925478
2 hour	1.008969284	1.247564	1.50259487	3.943779125	4.24456225	4.945436125
3 hour	4.966548078	4.2662597	3.66987326	7.548173573	8.345685	8.7445675
